# Supplementary material for: Complete genome and plasmid sequence, and chemotaxonomic analysis of Francisella sp. strain W12-1067, now designated as Allofrancisella heilbronnii
Source: BMC Microbiol. 2025 Dec 9;25:793. doi: 10.1186/s12866-025-04600-5 (PMC12701580; doi:10.1186/s12866-025-04600-5)
Supplement: Supplementary file 2 — Supplementary Material 2. [file 12866_2025_4600_MOESM2_ESM.xlsx]

## Sheet: wbt and LPS associated genes
Table S1: Further LPS-associated genes of Allofrancisella heilbronnii strain W12-1067
FRA_No.	Peg No.*	strand	name and function	Fphi-25017	Fnov-U112	Afr CP038017
				(locus tag, %id)	(locus tag, %id)	(% DNA identity)
05695	607	+	Transcriptional regulator	-	-	99.64
05700	608	+	HIPA PROTEIN	-	-	99.83
-	609	+	Transcription termination factor Rho, partial	Fphi_1271, 68%	FTN_1416, 68%	91.6
05705	610	-	archaeal ATPase, fused to C-terminal DUF234 domain	-	-	92.44
05710	611	-	rfbB, dTDP-glucose 4,6-dehydratase (EC 4.2.1.46)	Fphi_1253, 88%	-	-
05715	612	-	rfbD, dTDP-4-dehydrorhamnose reductase (EC 1.1.1.133)	Fphi_1252, 71%	-	-
05720	613	-	rfbC, dTDP-4-dehydrorhamnose 3,5-epimerase (EC 5.1.3.13)	Fphi_1251, 81%	-	-
05725	614	-	rfbA, Glucose-1-phosphate thymidylyltransferase (EC 2.7.7.24)	Fphi_1250, 92%	-	-
05730	615	-	acyltransferase family protein	Fphi_1308, 51%	-	-
05735	616	-	trehalase family glycosidase	-	-	-
05740	617	-	AglZ/HisF2 family acetamidino modification protein	-	-	-
05745	618	-	hisH, imidazole glycerol phosphate synthase subunit HisH	-	-	-
05750	619	-	putitive LPS biosynthesis protein, Vibrio	-	-	-
05755	620	-	putative rhamnosyl transferase	-	-	-
05760	621	-	O-antigen polymerase	-	-	-
05765	622	-	polysaccharide biosynthesis C-terminal domain-containing protein	-	-	-
05770	623	-	wecC, UDP-glucose dehydrogenase (EC 1.1.1.22)	-	-	-
05755	624	-	wecB, UDP-N-acetylglucosamine 2-epimerase (EC 5.1.3.14)	-	-	-
05780	625	-	Glycosyltransferase (EC 2.4.1.-), Acinetobacter	-	-	-
05785	626	-	heparinase II/III family protein	-	-	-
05790	627	-	bi-domain-containing oxidoreductase, putatve zinc-binding dehydrogenase, Acinetobacter	-	-	-
05795	628	-	Alpha-1,3-N-acetylgalactosamine transferase PglA (EC 2.4.1.-)	-	FTN_1428, 60%	-
05800	629	-	4-amino-6-deoxy-N-Acetyl-D-hexosaminyl-(Lipid carrier) acetyltrasferase	-	FTN_1428, 94%	-
05805	630	-	WbtO, Lipid carrier : UDP-N-acetylgalactosaminyltransferase (EC 2.4.1.-)	-	FTN_1429, 88%	(66.26~)##
05810	631	-	4-keto-6-deoxy-N-Acetyl-D-hexosaminyl-(Lipid carrier) aminotransferase, degT, WbtQ	-	FTN_1430, 90%	-
05815	632	-	nucleotidyltransferase domain-containing protein	-	-	(94.52~)#
05820	633	-	nucleotidyltransferase substrate binding protein	-	-	-
05825	634	-	wbt, nucleotidyltransferase substrate binding protein	-	-	-
05830	635	-	hypothetical protein	-	-	87.94
05835	636	-	UDP-N-acetylglucosamine 4,6-dehydratase/epimerase (EC 4.2.1.-), WbtA	Fphi_1243, 73%	FTN_1431, 73%	98.11
05840	637	-	ATP-dependent RNA helicase HrpA	Fphi_1242, 73%	FTN_1432, 72%	97.01
05845	638	-	Wzz/FepE/Etk N-terminal domain-containing protein	-	FTN_1433, 48%	98.66
05850	639	-	Isocitrate dehydrogenase [NADP] (EC 1.1.1.42); Monomeric isocitrate dehydrogenase [NADP] (EC 1.1.1.42)	Fphi_1241, 89%	FTN_1434, 89%	95.17
05855	640	-	Arsenate reductase (EC 1.20.4.1)	Fphi_1240, 77%	FTN_1435, 71%	91.5
05860	641	-	rlmB, 23S rRNA (guanosine-2'-O-) -methyltransferase rlmB (EC 2.1.1.-)	Fphi_0304, 75%	FTN_0531, 73%	99.60
05865	642	-	mpl, UDP-N-acetylmuramate:L-alanyl-gamma-D-glutamyl-meso-diaminopimelate ligase (EC 6.3.2.-)	Fphi_0305, 75%	FTN_0530, 75%	95.83
05870	643	+	hypothetical protein	-	-	98.57
05875	644	+	pyrE, Orotate phosphoribosyltransferase (EC 2.4.2.10)	-	FTN_0529, 88%	97.50
05880	645	+	UDP-2,3-diacylglucosamine hydrolase (EC 3.6.1.-)	Fphi_0308, 75%	FTN_0528, 77%	96.23
05885	646	-	murF, UDP-N-acetylmuramoylalanyl-D-glutamyl-2,6-diaminopimelate--D-alanyl-D-alanine ligase (EC 6.3.2.10)	Fphi_0316, 70%	FTN_0522, 70%	97.35
05890	647	+	Mobile element protein ISF3*, pseudogene	-	-	-
06850	830	+	lpxF, lipid A 4'-phosphatase LpxF	nd	nd	99.3
06720	805	-	lpxK, tetraacyldisaccharide 4'-kinase	nd	nd
06725	806	-	msbA, lipid A export permease/ATP-binding protein MsbA	nd	nd	99.6
01505	1326	-	waaA, lipid IV(A) 3-deoxy-D-manno-octulosonic acid transferase	nd	nd	99.0
01470	1320	+	lpxB, lipid-A-disaccharide synthase	nd	nd	97.4
01465	1319	+	lpxA, acyl-ACP--UDP-N-acetylglucosamine O-acyltransferase	nd	nd	95.6
01455	1317	+	lpxD, UDP-3-O-(3-hydroxymyristoyl)glucosamine N-acyltransferase	nd	nd	99.5
07665	988	+	lpxD2, UDP-3-O-(3-hydroxymyristoyl)glucosamine N-acyltransferase	nd	nd	99.7
00475	1130	+	lpxC, UDP-3-O-acyl-N-acetylglucosamine deacetylase	nd	nd	97.8
00945	1224	-	mlaD, outer membrane lipid asymmetry maintenance protein MlaD	nd	nd	99.1
00310	1096	-	LPS biosynthesis protein; lysophospholipid acyltransferase family protein	nd	nd	92.6
00315	1097	-	LPS biosynthesis protein, lauroyl acyltransferase (EC 2.3.1.-)	nd	nd	99.1
02815	45	+	lptA, LptA/OstA family protein	nd	nd	99.5
02820	46	+	lptB, LPS export ABC transporter ATP-binding protein	nd	nd	99.6
02810	43	+	lptC, LPS export ABC transporter periplasmic protein LptC	nd	nd	99.6
05315	531	+	lptD, LPS assembly protein LptD	nd	nd	98.1
03940	266	+	lptE, LPS assembly lipoprotein LptE	nd	nd	99.7
02520	1514	-	lptF, LPS export ABC transporter permease LptF	nd	nd	99.4
02515	1513	-	lptG, LPS export ABC transporter permease LptG	nd	nd	99.7
* Peg number from publication Rydzewski et al., 2014
~ only partial sequence; # no homologous protein found in Francisellaceae; ## no homologous protein found in Afr
